# Supplementary material for: The Role of Fundamental Movement Skills and Health-Related Fitness on Physical Activity During Guided Active Play for 8- to 10-Year-Old Children
Source: Children (Basel). 2025 Jun 19;12(6):805. doi: 10.3390/children12060805 (PMC12192467; doi:10.3390/children12060805)
Supplement: Supplementary file 1 [file children-12-00805-s001.zip]

Archive with 1 entries (1 files):
- children-3642137-supplementary.pdf
